# Supplementary material for: Aerosol Delivery of Palivizumab in a Neonatal Lamb Model of Respiratory Syncytial Virus Infection
Source: Viruses. 2023 Nov 19;15(11):2276. doi: 10.3390/v15112276 (PMC10675108; doi:10.3390/v15112276)
Supplement: Supplementary file 1 [file viruses-15-02276-s001.zip]

Archive with 1 entries (1 files):
- viruses-2708087-supplementary.pdf
